# Supplementary material for: Abiraterone acetate for chemotherapy-naive metastatic castration-resistant prostate cancer: a single-centre prospective study of efficacy, safety, and prognostic factors
Source: BMC Urol. 2018 Dec 3;18:110. doi: 10.1186/s12894-018-0416-6 (PMC6276197; doi:10.1186/s12894-018-0416-6)
Supplement: Supplementary file 1 — The raw data of mCRPC patients in this study. (XLSX 27 kb) [file 12894_2018_416_MOESM1_ESM.xlsx]

## Sheet: mcrpc treated with AA
name	follow-up time	last follow up	die	OS	BIRTHDAY	CRPC time	aa initiation	time of psa pd	PSA pd	PSA PFS	time of rpd	rpd	rPFS	ECOG	PSA	die	os	response to ADT	gleason	rbc	hb	wbc	n	l	m	p	NLR	alb	ldh	alp	PSA
	15.3667	2016-03-16	0	15.3667	1943-06-17	2014-12-04	2014-12-11	2015-07-24	1	7.5	2015-09-17	1	9.33333	0	45.49	0	15.3667	26	5+4	4.21	134	3.88	1.94	1.2	0.16	154	1.61667	41.3	172	77	38.58
	14.9	2016-03-16	0	14.9	1939-06-01	2014-11-27	2014-12-25	2016-03-05	0	14.5333	2016-03-17	0	14.9333	0	7.05	0	14.9	32	4+3	4.62	141	5.85	4.28	1.03	0.49	147	4.15534	43.2	193	65	6.52
	12.1	2016-03-16	0	12.1	1948-02-02	2015-02-26	2015-03-19	2016-03-05	0	11.7333	2016-03-17	0	12.1333	1	4.13	0	12.1	13	4+4	4.33	131	9.08	5.73	2.61	0.66	216	2.1954	46.8	185	50	4.13
	7.43333	2016-03-16	0	7.43333	1944-04-03	2015-07-20	2015-08-06	2016-03-05	0	7.06667	2016-03-17	0	7.46667	1	447.8	0	7.43333	65	4+5	3.24	96	7.9	5.13	1.88	0.79	184	2.72872	45.1	185	77	447.8
	11.8667	2016-03-16	0	11.8667	1948-05-10	2015-03-05	2015-03-26	2015-09-10	1	5.6	2016-01-28	1	10.2667	0	24.21	0	11.8667	53	4+4	5.61	130	6.48	4.27	1.39	0.66	308	3.07194	48.2	183	104	24.21
	6.03333	2016-03-16	0	6.03333	1963-12-08	2015-09-07	2015-09-17	2016-01-07	1	3.73333	2016-03-17	1	6.06667	2	3.59	0	6.03333	8	3+4	4.48	140	8.84	6.22	1.89	0.53	232	3.29101	46	199	81	11.21
	8.6	2016-03-16	0	8.6	1951-10-24	2015-06-04	2015-07-02	2016-01-18	1	6.66667	2016-03-17	1	8.63333	0	8.62	0	8.6	8	3+3	4.56	137	10	6.19	2.89	0.68	160	2.14187	43.1	190	132	15.57
	14.2	2016-03-16	0	14.2	1946-01-29	2014-12-23	2015-01-15	2016-03-05	0	13.8333	2016-03-17	0	14.2333	0	54.75	0	14.2	32	4+3	4.1	129	4.2	2.26	1.47	0.34	175	1.53741	43.9	189	69	48.67
	6.03333	2016-03-16	0	6.03333	1949-07-21	2015-09-15	2015-09-17	2016-03-05	0	5.66667	2016-03-17	0	6.06667	1	66.64	0	6.03333	55.23	4+3	4.87	147	8.84	5.7	2.39	0.64	216	2.38494	47.4	206	175	66.64
	17.2333	2016-03-16	0	17.2333	1947-02-25	2014-09-11	2014-10-16	2016-03-05	0	16.8667	2016-03-17	0	17.2667	0	8.65	0	17.2333	20	4+4	4.32	134	6.88	4.68	1.58	0.48	141	2.96203	44.6	193	82	4.77
	10.4333	2016-03-16	0	10.4333	1950-06-05	2015-04-13	2015-05-08	2016-03-05	0	10.0667	2016-03-17	0	10.4667	1	42.7	0	10.4333	24	8	4.49	143	12.45	8.21	3.29	0.85	362	2.49544	49.9	261	89	17.59
	13.2667	2016-03-16	0	13.2667	1938-12-13	2015-01-22	2015-02-12	2016-03-05	0	12.9	2016-03-17	0	13.3	0	5.12	0	13.2667	16	4+3	3.95	128	11.38	8.17	2.32	0.87	252	3.52155	46.2	203	34	5.08
	14.4667	2016-03-16	0	14.4667	1937-05-15	2014-12-30	2015-01-07	2016-03-05	0	14.1	2016-03-17	0	14.5	0	18.31	0	14.4667	53.3	3+4	4.27	131	6.04	3.59	1.91	0.44	216	1.87958	41.3	156	83	15.6
	6.73333	2016-03-16	0	6.73333	1948-03-30	2015-08-20	2015-08-27	2016-03-05	0	6.36667	2016-03-17	0	6.76667	0	128.28	0	6.73333	14	5+4	4.42	131	5.71	3.6	1.65	0.29	128	2.18182	44.8	214	79	123.2
	13.5	2016-03-16	0	13.5	1934-05-23	2015-01-29	2015-02-05	2016-03-05	0	13.1333	2016-03-17	0	13.5333	0	22.7	0	13.5	20	4+5	3.79	118	3.41	1.84	1.12	0.42	153	1.64286	41.5	219	62	18.9
	7.2	2016-03-16	0	7.2	1946-05-26	2015-08-13	2015-08-13	2016-03-05	0	6.83333	2016-03-17	0	7.23333	1	6.36	0	7.2	6	3+4	4.65	142	5.48	3.45	1.53	0.4	156	2.2549	47.2	144	96	5.58
	15.6	2016-03-16	0	15.6	1960-06-26	2014-11-20	2014-12-04	2015-07-16	1	7.46667	2015-11-06	1	11.2333	1	38.8	0	15.6	11	5+4	4.82	139	6.4	3.78	1.83	0.68	246	2.06557	48.1	206	128	25.4
	16.3	2016-03-16	0	16.3	1949-05-25	2014-10-30	2014-11-13	2016-03-05	0	15.9333	2016-03-17	0	16.3333	0	15.9	0	16.3	21.5	5+5	4.76	143	8.45	6.33	1.54	0.5	233	4.11039	44.7	202	86	14.6
	16.5333	2016-03-16	0	16.5333	1935-11-06	2014-10-16	2014-11-06	2016-03-05	0	16.1667	2016-03-17	0	16.5667	1	81.08	0	16.5333	37	4+5	4.06	118	4.53	2.94	1	0.4	152	2.94	45.9	321	112	81.08
	22.0333	2014-07-01	1	22.0333	1949-07-07	2012-09-05	2012-09-08	2013-06-20	1	9.5	2013-08-15	1	11.3667	0	487.31	1	22.0333	13	3+5	4.3	126	9.18	7.15	1.53	0.39	215	4.6732	41	166	28	487.31
	18.4	2015-05-20	1	18.4	1955-12-19	2012-09-05	2013-11-14	2014-07-24	1	8.4	2014-07-24	1	8.4	0	1825.17	1	18.4	81	3+3	4.3	130	9.3	5.77	3.03	0.41	267	1.90429	42	152	78	1910.88
	32.1667	2015-05-20	1	32.1667	1934-09-07	2012-09-19	2012-09-27	2013-11-21	1	14	2015-05-08	1	31.7667	0	37.01	1	32.1667	20	4+4	4.8	137	7.67	4.96	2.22	0.42	186	2.23423	45	228	107	37.01
	19.4333	2014-04-25	1	19.4333	1950-11-07	2012-06-20	2012-09-19	2012-10-25	1	1.2	2012-12-20	1	3.06667	2	34.77	1	19.4333	17.5	10	4.2	132	6.23	3	2.94	0.22	296	1.02041	41	162	38	34.77
	16.5667	2015-03-26	1	16.5667	1949-12-04	2012-10-17	2013-11-14	2014-03-06	1	3.73333	2014-05-29	1	6.53333	0	486.12	1	16.5667	10.87	4+3	3.5	105	8.84	6.79	1.68	0.28	152	4.04167	34	189	133	486.12
	26.7333	2014-12-29	1	26.7333	1922-06-07	2012-10-17	2012-10-18	2013-04-11	1	5.83333	2014-06-26	1	20.5333	1	273.7	1	26.7333	21	4+5	3.9	127	5.75	4.12	0.98	0.32	181	4.20408	45	181	109	273.7
	40.8	2016-03-16	0	40.8	1946-06-27	2012-11-01	2012-11-08	2014-08-14	1	21.4667	2014-08-14	1	21.4667	0	10.36	0	40.8	24	4+4	4.6	135	5.38	3.94	1.16	0.21	236	3.39655	42	151	74	10.36
	5.53333	2013-06-04	1	5.53333	1939-01-12	2012-12-06	2012-12-20	2013-05-09	1	4.66667	2013-05-09	1	4.66667	1	34.24	1	5.53333	17	3+5	4.3	127	5.66	3.31	1.56	0.37	252	2.12179	41	334	93	19.66
	16.8	2015-04-02	1	16.8	1940-10-01	2012-12-13	2013-11-14	2014-10-16	1	11.2	2015-01-06	1	13.9333	0	200.23	1	16.8	17.4	4+3	4.4	145	6.72	5.08	1.21	0.34	148	4.19835	43	178	95	200.23
	28.4333	2016-03-16	0	28.4333	1952-05-11	2012-12-20	2013-11-14	2014-08-21	1	9.33333	2016-02-01	1	26.9667	0	119.9	0	28.4333	30	4+3	3.9	118	5.18	3.05	1.75	0.29	87	1.74286	42	195	47	119.9
	27.5	2016-03-16	0	27.5	1944-12-26	2013-01-10	2013-12-12	2016-03-05	0	27.1333	2016-03-05	0	27.1333	0	0.09	0	27.5	20	4+3	4.7	144	7.83	5.07	2.21	0.44	243	2.29412	39	309	70	0.09
	20.4667	2014-09-30	1	20.4667	1957-06-06	2013-01-17	2013-01-24	2013-09-30	1	8.3	2013-11-28	1	10.2667	0	35.02	1	20.4667	21	4+5	4.6	143	4.77	3.77	0.64	0.25	143	5.89062	42	167	127	35.02
	23.2667	2014-12-30	1	23.2667	1929-09-15	2013-01-17	2013-01-31	2013-12-05	1	10.2667	2013-12-05	1	10.2667	0	27.7	1	23.2667	36	3+4	4.53	123	4.53	2.81	1.35	0.23	150	2.08148	43	223	79	27.7
	21.3333	2016-03-16	0	21.3333	1942-06-01	2014-06-14	2014-06-15	2014-11-15	1	5.1	2015-03-15	1	9.1	1	13	0	21.3333	22	4+4	3.7	119	6.49	4.18	1.51	0.5	195	2.76821	39.9	194	48	13
	8.13333	2016-03-16	0	8.13333	1957-09-05	2014-09-11	2015-07-16	2016-03-05	0	7.76667	2016-03-17	0	8.16667	1	2000	0	8.13333	33	5+5	3.06	92	5.16	3.98	0.85	0.25	142	4.68235	36.7	363	112	2000
	12.7	2016-03-16	0	12.7	1962-02-03	2014-12-14	2015-03-01	2015-12-01	1	9.16667	2016-03-17	1	12.7333	0	16.68	0	12.7	17	4+4	4.91	150	10.29	7.83	1.75	0.52	280	4.47429	43.7	208	358	16.68
	2.5	2016-03-16	0	2.5	1934-10-15	2015-07-15	2016-01-01	2016-03-05	0	2.13333	2016-03-17	0	2.53333	2	41.55	0	2.5	16.5	5+5	4.33	131	6.33	3.64	2.03	0.58	189	1.7931	46.9	345	61	41.55
	2.86667	2016-03-16	0	2.86667	1933-04-28	2015-08-31	2015-12-21	2016-02-12	1	1.76667	2016-02-12	1	1.76667	2	1017	0	2.86667	8	4+3	2.74	76	4.66	3.62	0.58	0.43	134	6.24138	33.7	632	419	1017
	6.26667	2016-03-16	0	6.26667	1948-08-01	2015-08-17	2015-09-10	2015-10-15	1	1.16667	2015-10-15	1	1.16667	2	519.6	0	6.26667	12	10	4.02	124	6.08	3.44	2.09	0.51	147	1.64593	45.8	215	68	519.6
	3.53333	2016-03-16	0	3.53333	1949-11-22	2015-08-14	2015-12-01	2016-03-05	0	3.16667	2016-03-05	0	3.16667	2	149	0	3.53333	17	4+4	4.52	149	5.96	4.05	1.44	0.4	135	2.8125	47.5	215	107	149
	5.06667	2015-12-15	1	5.06667	1938-12-20	2014-09-25	2015-07-16	2016-03-05	0	7.76667	2016-03-05	0	7.76667	1	270	1	5.06667	10	4+4	2.37	62	4.93	3.01	1.31	0.58	95	2.29771	34.2	555	126	270
	3.9	2016-03-16	0	3.9	1942-09-07	2015-04-10	2015-11-20	2016-03-05	0	3.53333	2016-03-05	0	3.53333	2	239	0	3.9	10	4+4	4.88	145	7.08	3.57	2.9	0.56	233	1.23103	47.4	190	97	367.48
	13.3333	2016-03-16	0	13.3333	1954-09-13	2013-06-01	2015-02-10	2015-08-10	1	6.03333	2015-08-10	1	6.03333	2	3000	0	13.3333	45	8		106							38		120	3000
	16.7	2016-03-16	0	16.7	19929	2014-07-14	2014-11-01	2015-12-01	1	13.1667	2016-03-05	1	16.3333	1	200	0	16.7	25	4+5		124							43		48	58

## Sheet: mCRPC treated with prednisone
follow-up time	CRPC time	aa initiation	age	last follow up	die	OS（day）	os(month)	PSA progression		PSA PFS（day）	PSA PFS（months）	birthday	gleason score	ECOG评分	PSA	Rpd	rPFS（months）		PSA progression
5.83333	2015-09-17	2015-09-24	63.3562	2016-03-17	0	175	5.83333	2016-02-15	1	144	4.8	19139	4+4	0	8.37	2015-11-19	1.86667	1	2016-02-15
10.9667	2015-04-02	2015-04-23	57.611	2016-03-17	0	329	10.9667	2015-07-02	1	70	2.33333	1957-09-05	4+4	2	39	2015-07-17	2.83333	1	2015-07-02
9.33333	2015-05-28	2015-06-11	65.1973	2016-03-17	0	280	9.33333	2015-09-30	1	111	3.7	1950-04-02	5+4	0	28.24	2015-09-01	2.73333	1	2015-09-30
17.2667	2014-09-11	2014-10-16	57.0548	2016-03-17	0	518	17.2667	2015-02-26	1	133	4.43333	1957-09-05	5+5	0	47.2	2015-02-26	4.43333	1	2015-02-26
11.4667	2014-12-19	2014-12-30	63.5589	2015-12-09	1	344	11.4667	42117	1	114	3.8	1951-06-14	4+4	0	37	2015-02-26	1.93333	1	42117
8.63333	2015-06-24	2015-07-02	71.126	2016-03-17	0	259	8.63333	2015-09-24	1	84	2.8	1944-05-26	4+4	2	46.61	2015-11-26	4.9	1	2015-09-24
6.6	2015-08-31	2015-09-01	82.3973	2016-03-17	0	198	6.6	2015-12-21	1	111	3.7	1933-04-28	4+3	1	100	2015-10-28	1.9	1	2015-12-21
17.2667	2014-09-25	2014-10-16	75.8164	2016-03-17	0	518	17.2667	2015-01-23	1	99	3.3	1938-12-20	4+4	1	45.4	2015-01-15	3.03333	1	2015-01-23
6.06667	2015-09-10	2015-09-17	67.1534	2016-03-17	0	182	6.06667	2015-10-15	1	56	1.86667	1948-08-01	4+4	2	100	2015-10-15	0.933333	1	2015-10-15
14	2012-09-05	2012-09-05	79.8904	2013-10-30	1	420	14	2013-02-28	1	176	5.86667	1932-11-04	3+3	1	74.95	2013-02-28	5.86667	1	2013-02-28
13.8333	2012-09-26	2012-09-26	71.8274	2013-11-15	1	415	13.8333	2012-11-08	1	43	1.43333	1940-12-16	4+4	0	918.6	2012-11-08	1.43333	1	2012-11-08
24.4333	2012-09-27	2012-09-27	81.9589	2014-09-30	1	733	24.4333	2013-01-03	1	98	3.26667	1930-11-02	4+3	1	7.48	2013-01-17	3.73333	1	2013-01-03
9.83333	2012-10-17	2012-10-17	71.0164	2013-08-08	1	295	9.83333	2012-11-22	1	36	1.2	1941-10-29	4+5	1	45.88	2012-11-22	1.2	1	2012-11-22
20.7333	2013-11-14	2012-09-05	57.9452	2014-05-20	1	622	20.7333	2013-01-17	1	134	4.46667	1955-12-19	3+3	0	100	2013-01-17	4.46667	1	2013-01-17
15.8333	2013-11-14	2012-12-13	73.1699	2014-04-02	1	475	15.8333	2013-05-09	1	147	4.9	1940-10-01	4+3	0	71.43	2013-10-31	10.7333	1	2013-05-09
15.0667	2013-11-14	2012-12-20	61.5534	2014-03-17	0	452	15.0667	2013-08-01	1	224	7.46667	1952-05-11	4+3	0	43	2013-10-31	10.5	1	2013-08-01
17.5	2013-11-14	2012-10-17	63.989	2014-03-26	1	525	17.5	2013-06-06	1	232	7.73333	1949-12-04	4+3	0	84.75	2013-10-31	12.6333	1	2013-06-06
